# Supplementary material for: Unveiling key genetic determinants of charcoal rot resistance in soybean via genome-wide association studies
Source: Front Plant Sci. 2025 Dec 16;16:1649397. doi: 10.3389/fpls.2025.1649397 (PMC12748003; doi:10.3389/fpls.2025.1649397)
Supplement: Supplementary file 1 [file Table1.xlsx]

## Sheet: Sheet1
S.NO	GENOTYPE	Category	Pedigree/Origin
1	AGS 155	Exotic line	Taiwan
2	AKSS 67	Breeding line	India
3	NRC 12	Breeding line	India
4	JS 20-34	Variety	JS 98-63 x PK 768
5	KALITUR	Indeginous line	India
6	EC 528623	Exotic line	GC-84051-32-1/China
7	ICS 84/86-85B-41	NA	NA
8	NRC -7	Variety	Selection from S69-96
9	EC 241756	Exotic line	AGS 159/Philippines
10	TGX 854-42 D	Exotic line	Philippines
11	TGX 854-429	Exotic line	Philippines
12	TGX 825-17 E	Exotic line	Philippines
13	PI 340900	Exotic line	USA
14	AGS 142	Exotic line	Taiwan
15	EC 291397	Exotic line	GC-82334-2-8NL/Taiwan
16	EC 457464	Exotic line	PI 587847
17	RVS 2001-18	Breeding line	India
18	TGX 311-101 F	Exotic line	Philippines
19	B 160-3	Breeding line	India
20	TGX 780-5A	Exotic line	Philippines
21	HAL	Exotic line	USA
22	MONETTA	Variety	EC 2587
23	EC 457050	Exotic line	PI 371609/USA
24	BRG 1	Exotic line	CAT203
25	EC 547464	Exotic line	NA
26	EC 100778	Exotic line	D69-9833/USA
27	EC 95815	Exotic line	Russia
28	EC 39376	Exotic line	Pickett/USA
29	EC 396067	Exotic line	NA
30	JS 20-76	Breeding line	India
31	MAUS 47	Variety	PS-73-7 X Hark
32	RAUS -5	Variety	Pusa 16 X JS 335
33	PALAM SOYA	Variety	India
34	ANKUR	Variety	PI 462312
35	GUJARAT SOYBEEN-1	Variety	Selection from Punjab 1
36	SL-295	Variety	PK 416 X Pant Soybean 564
37	SHILAJEET	Variety	India
38	DURGA	Variety	EC 14437 X Bragg
39	PUSA 37	Variety	India
40	MAUS 71	Variety	JS 71-5 X JS 87-38
41	MAUS-1	Variety	India
42	JS 75-46	Variety	Improved Pelican x Semmes
43	JS 20-98	Variety	JS 97-52 x SL 710
44	DS 205	Breeding line	India
45	TGX 855-44 G	Exotic line	Philippines
46	NRC 2396	Breeding line	NA
47	MACS 1034	Breeding line	India
48	EC 457475	Exotic line	PI 587597/USA
49	DSB 23	Variety	JS-335 x EC-241780
50	Kaeri 651-6	NA	NA
51	EC 274711	Exotic line	TGX 87D-2228/Philippine
52	EC 93601	Exotic line	ICA Pelican SM lca/Bolivia
53	EC 241995	Exotic line	GC-50188-7-8/Philippines
54	EC 391346	Exotic line	PI 548445/USA
55	EC 389148	Exotic line	Dieng Domeately Resistant
56	EC 589400	Exotic line	AGS 13/Taiwan
57	JS 80-21	Breeding line	India
58	VLS-63	Variety	VLS 2 X (Bragg X VHC3022)
59	MACS 57	Variety	JS 2 X Improved Pelican
60	JS335	Variety	JS 78-77 X JS 71-5
61	SL 958	Variety	SL 525 X SL 706
62	EC 333901	Exotic line	NA
63	JS 20-29	Variety	JS 97-52 x JS 95-56
64	TGX 849-309 F	Exotic line	Philippines
65	TGX 825-3 D	Exotic line	Philippines
66	TGX 317-37 E	Exotic line	Philippines
67	JSM 288	Mutant	India
68	JSM 258	Mutant	India
69	JS(SH) 2001-64	Mutant	India
70	JS 20-73	Breeding line	India
71	PK 1284	Breeding line	India
72	PK 566	Breeding line	India
73	PS 1029	Variety	PK 262 X PK 317
74	K 53	NA	NA
75	MACS 708	Breeding line	India
76	PI 283327	Exotic line	USA
77	EC 343310	Exotic line	NA
78	EC 396065	Exotic line	Unknown
79	DS 97-12	Variety	India
80	EC 389165	Exotic line	Malabar/Indonesia
81	EC 456556	Exotic line	PI 594449/USA
82	TGX 1016-19 F	Exotic line	Philippines
83	TGX 239-43 D	Exotic line	Philippines
84	TGX 854-4 F	Exotic line	Philippines
85	JS 79-82	Breeding line	India
86	HIMSO 175	Breeding line	India
87	M 1052	Breeding line	India
88	PUSA 16	Variety	CNS X Lee
89	B 1665	Breeding line	India
90	EC 341115	Exotic line	NA
91	EC 528622	Exotic line	GC-84058-21-4/China
92	TGX 802-150 E	Exotic line	Philippines
93	TGX 984-18 E	Exotic line	Philippines
94	TGX 311-59 E	Exotic line	Philippines
95	JSM 302	Mutant	India
96	PS 1225	Variety	PK 515 x PK 327
97	LESOY 273	Exotic line	USA
98	MACS 227	Breeding line	India
99	PK 262	Variety	UPSM 97 X Hardee
100	MACS 58	Variety	JS 2 X Improved Pelican
101	TGX 709-7 E	Exotic line	Philippines
102	J 732	Breeding line	India
103	CAT 2797	NA	NA
104	MACS 1520	Variety	EC 241780 x MACS 330
105	DS 321	Breeding line	India
106	AMS MB 100-39	Variety	Mutant of Bragg
107	EC 274713	Exotic line	TGX 87D-2334/Philippines
108	EC 589409	Exotic line	G12915/Taiwan
109	TGX 312-012 E	Exotic line	Philippines
110	TGX 802-100 F	Exotic line	Philippines
111	TGX 573-209-23	Exotic line	Philippines
112	IC 24532A	Indeginous line	India
113	EC 357998	Exotic line	Thorne/USA
114	EC 602288	Exotic line	NA
115	AGS 218	Exotic line	Taiwan
116	EC 343312	Exotic line	NA
117	EC 242003	Exotic line	GC-50231-2-7-7/Philippines
118	EC 550828	Exotic line	PBI/(9169)/Sri Lanka
119	EC 615187	Exotic line	G12275/Taiwan
120	EC 592195	Exotic line	AGS 381/Taiwan
121	TGX 855-32 E	Exotic line	Philippines
122	TGX 8116-21 D	Exotic line	Philippines
123	TGX 86-24-1 D	Exotic line	Philippines
124	KB 249	Breeding line	India
125	MAUS 41	Breeding line	India
126	IC 13051	Indeginous line	India
127	YOUNG	Exotic line	USA
128	IC 15759	Indeginous line	India
129	BRAGG	Variety	Jackson x D 49-2491
130	EC 241715	Exotic line	AGS 113/Philippines
131	TGX 722-155 F	Exotic line	Philippines
132	TGX 328-049	Exotic line	Philippines
133	MACS 450	Variety	Bragg X MACS 111
134	CAT 1341	Exotic line	PI 159923
135	HARDEE	Variety	D 49-772 X Improved Pelican
136	GC 12	Exotic line	Taiwan
137	TAMS 38	Variety	Monetta x PK 472
138	EC 241712	Exotic line	AGS 110/Philippines
139	EC 581521	Exotic line	PGRCACC No 9171/Sri Lanka
140	TGX 330-325 D	Exotic line	Philippines
141	PI 200465	Exotic line	USA
142	MAUS-612	Variety	MAUS 71 x Himso 1563
143	AGS 156	Exotic line	Taiwan
144	ACC 1026	Breeding line	India
145	EC 341822	Exotic line	Paltal-Kong/IT-157965/Korea
146	EC 289091	Exotic line	Kirby/USA
147	EC 251432	Exotic line	Hinn/Argentina
148	EC 250591	Exotic line	AGS 79/Taiwan
149	EC 251498	Exotic line	JC 5625/Argentina
150	EC 325113	Exotic line	649/Merili/Hungary
151	EC 393231	Exotic line	G 38/Taiwan
152	EC 13054	Exotic line	NA
153	TGX 573-209 E	Exotic line	Philippines
154	TGX 573-97 D	Exotic line	Philippines
155	TGX 86-24-6 E	Exotic line	Philippines
156	SL 142	Breeding line	India
157	NRC 2007-1-3	Breeding line	India
158	INDRA SOYA9	Indeginous line	India
159	KHSB 2	Variety	Manloxi X EC 39821
160	ADT-1	Variety	India
161	CO- soy-1	Variety	Selection from EC398321
162	EC 456613	Exotic line	PI 587863A/USA
163	EC 457516	Exotic line	PI 587666/USA
164	B 252	Breeding line	India
165	EC 175329	Exotic line	AGS 129/Shih shih x SRF 400/ Taiwan
166	EC 250577	Exotic line	G 9053/Taiwan
167	EC 287469	Exotic line	87D-837/Nigeria
168	EC 538802	Exotic line	PI 319530/USA
169	TGX 822-10 E	Exotic line	Philippines
170	TGX 302A-68 D	Exotic line	Philippines
171	M 1085	Breeding line	India
172	MAUS 142	Breeding line	India
173	LEE	Variety	S-100 X CNS
174	EC 287460	Exotic line	TEX 1113-3D/Nigeria
175	EC 251413	Exotic line	NK 441/Argentina
176	EC 113770	Exotic line	Hill x Shin.2/Taiwan
177	EC 18593	Exotic line	Shikha/Nepal
178	EC 15553	Exotic line	NA
179	EC 456574	Exotic line	NA
180	TGX 849-143 D	Exotic line	Philippines
181	AGS 143	Exotic line	Taiwan
182	AGS 105	Exotic line	Taiwan
183	B 1666	Breeding line	India
184	EC 2579	Exotic line	NA
185	EC 389167	Exotic line	Malabar/Indonesia
186	TGX 297-16 F	Exotic line	Philippines
187	TGX 297	Exotic line	Philippines
188	TGX 239-6 D	Exotic line	Philippines
189	MACS 13	Variety	Hampton X EC 7034
190	AMSS 34	Breeding line	India
191	B 1667	Exotic line	Russia
192	EC 100804	Exotic line	D69-6303/USA
193	EC 76759	Exotic line	Galloroy california small white x Sanilac/Australia
194	EC 389173	Exotic line	Kipas Putih/Indonesia
195	EC 309529	Exotic line	BRA077909/Brazil
196	EC 251416	Exotic line	Industrial/Argentina
197	NRC 1	Breeding line	India
198	AGS 193	Exotic line	Taiwan
199	EC 241761	Exotic line	AGS 164/Philippines
200	EC 287464	Exotic line	87D-516/Nigeria
201	AGS 25	Exotic line	Taiwan
202	EC 251456	Exotic line	Argentina
203	TGX 849-294D	Exotic line	Philippines
204	TGX 293-47 E	Exotic line	Philippines
205	V 55	Breeding line	India
206	EC 287457	Exotic line	TGX-849-313D/Nigeria
207	EC 457305	Exotic line	PI 567186/USA
208	AGS 110	Exotic line	Taiwan
209	B 471	Breeding line	India
210	EC 39177	Exotic line	NA
211	TGX 560-20D	Exotic line	Philippines
212	VLS 75	Breeding line	India
213	EC 333870	Exotic line	NA
214	EC 241310	Exotic line	Fayette/40-205/Israel
